# Supplementary material for: Cooperative antibiotic resistance facilitates horizontal gene transfer
Source: ISME J. 2023 Mar 22;17(6):846–54. doi: 10.1038/s41396-023-01393-1 (PMC10203111; doi:10.1038/s41396-023-01393-1)
Supplement: Supplementary file 3 — Supplementary Table 4 [file 41396_2023_1393_MOESM3_ESM.xlsx]

## Sheet: Sheet1
Strain	Day	Class	Type (cell number, %)			Sum of the averaged cell number
			N (plasmid-free)	P	T	N (plasmid-free)+P+T
Pchr	1	AB-free	0.64x10^10, 57.2%	0.48x10^10, 42.8%	-, -	1.12x10^10
Pchr	1	IMP	0.09x10^10, 9.4%	0.84x10^10, 90.6%	-, -	0.93x10^10
Pchr	2	AB-free	0.79x10^10, 54.9%	0.65x10^10, 45.1%	-, -	1.44x10^10
Pchr	2	IMP	0.10x10^10, 7.7%	1.20x10^10, 92.3%	-, -	1.30x10^10
Pchr	3	AB-free	1.12x10^10, 54.8%	0.92x10^10, 45.2%	-, -	2.04x10^10
Pchr	3	IMP	0.12x10^10, 6.5%	1.70x10^10, 93.5%	-, -	1.82x10^10
Pchr	4	AB-free	1.49x10^10, 52.7%	1.3x10^10, 47.3%	-, -	2.79x10^10
Pchr	4	IMP	0.13x10^10, 5.4%	2.20x10^10, 94.6%	-, -	2.33x10^10
Pchr	5	AB-free	1.78x10^10, 51.8%	1.7x10^10, 48.2%	-, -	3.48x10^10
Pchr	5	IMP	0.14x10^10, 4.6%	2.8x10^10, 95.4%	-, -	2.94x10^10
Pchr	6	AB-free	1.98x10^10, 52.5%	1.80x10^10, 47.5%	-, -	3.78x10^10
Pchr	6	IMP	0.14x10^10, 4.3%	3.19x10^10, 95.7%	-, -	3.33x10^10
Pconj	1	AB-free	0.35x10^10, 31.8%	0.43x10^10, 38.8%	0.32x10^10, 29.4%	1.10x10^10
Pconj	1	IMP	0.03x10^10, 4.3%	0.56x10^10, 82.2%	0.09x10^10, 13.5%	0.68x10^10
Pconj	2	AB-free	0.59x10^10, 37.5%	0.56x10^10, 35.9%	0.42x10^10, 26.6%	1.57x10^10
Pconj	2	IMP	0.04x10^10, 3.5%	0.91x10^10, 82.0%	0.16x10^10, 14.4%	1.11x10^10
Pconj	3	AB-free	0.86x10^10, 40.8%	0.76x10^10, 36.0%	0.49x10^10, 23.1%	2.11x10^10
Pconj	3	IMP	0.04x10^10, 2.4%	1.40x10^10, 85.4%	0.2x10^10, 12.2%	1.64x10^10
Pconj	4	AB-free	1.10x10^10, 39.8%	1.1x10^10, 40.3%	0.55x10^10, 19.8%	2.75x10^10
Pconj	4	IMP	0.07x10^10, 3.5%	1.70x10^10, 86.0%	0.21x10^10, 10.5%	1.98x10^10
Pconj	5	AB-free	1.38x10^10, 42.1%	1.3x10^10, 39.7%	0.6x10^10, 18.2%	3.28x10^10
Pconj	5	IMP	0.07x10^10, 2.8%	2.3x10^10, 88.2%	0.24x10^10, 9.0%	2.61x10^10
Pconj	6	AB-free	1.72x10^10, 44.6%	1.43x10^10, 37.3%	0.70x10^10, 18.1%	3.85x10^10
Pconj	6	IMP	0.07x10^10, 2.1%	2.81x10^10, 89.2%	0.27x10^10, 8.7%	3.15x10^10
Pnon-conj	1	AB-free	0.72x10^10, 63.7%	0.41x10^10, 36.3%	-, -	1.13x10^10
Pnon-conj	1	IMP	0.16x10^10, 24%	0.49x10^10, 76%	-, -	0.65x10^10
Pnon-conj	2	AB-free	1.10x10^10, 68.9%	0.50x10^10, 31.1%	-, -	1.60x10^10
Pnon-conj	2	IMP	0.23x10^10, 22.4%	0.79x10^10, 77.6%	-, -	1.02x10^10
Pnon-conj	3	AB-free	1.49x10^10, 70.2%	0.63x10^10, 29.8%	-, -	2.12x10^10
Pnon-conj	3	IMP	0.31x10^10, 23.2%	1.00x10^10, 76.8%	-, -	1.31x10^10
Pnon-conj	4	AB-free	1.81x10^10, 69.5%	0.80x10^10, 30.5%	-, -	2.61x10^10
Pnon-conj	4	IMP	0.39x10^10, 22.1%	1.40x10^10, 77.9%	-, -	1.79x10^10
Pnon-conj	5	AB-free	2.26x10^10, 69.9%	0.98x10^10, 30.1%	-, -	3.24x10^10
Pnon-conj	5	IMP	0.45x10^10, 20.3%	1.8x10^10, 79.7%	-, -	2.25x10^10
Pnon-conj	6	AB-free	2.74x10^10, 72.5%	1.04x10^10, 27.5%	-, -	3.79x10^10
Pnon-conj	6	IMP	0.57x10^10, 22.7%	1.94x10^10, 77.3%	-, -	2.51x10^10
“AB-free”: Without antibiotics; “IMP”: 0.6 μg/ml imipenem; “N”: Non-producers; “P”: β-lactamase producres; “T”: Transconjugants.
